# Supplementary material for: Molecular Bases and Specificity behind the Activation of the Immune System OAS/RNAse L Pathway by Viral RNA
Source: Viruses. 2024 Aug 2;16(8):1246. doi: 10.3390/v16081246 (PMC11359028; doi:10.3390/v16081246)
Supplement: Supplementary file 1 [file viruses-16-01246-s001.zip]

Archive with 1 entries (1 files):
- viruses-3121282-supplementary.pdf
